# Supplementary material for: Marine mammals as models for charting the evolution of social vocal rhythm
Source: BMC Biol. 2026 Jul 4;24:175. doi: 10.1186/s12915-026-02675-8 (PMC13422076; doi:10.1186/s12915-026-02675-8)
Supplement: Supplementary file 1 — Supplementary Material 1. [file 12915_2026_2675_MOESM1_ESM.xlsx]

## Sheet: Sheet1
	Social measures
	Species_cname	Species_lname	Time until weaning (months)	Time until sexual maturity (months): Males	Time until sexual maturity (months): Females	Sources
Cetaceans	Common dolphin	Delphinus delphis	5-19	124.64	94.88	https://doi.org/10.1007/s00227-022-04139-3 https://doi.org/10.3354/meps08129
Cetaceans	Harbour porpoises	Phocoena phocoena	10.5	60	52.2	https://onlinelibrary.wiley.com/doi/pdf/10.1111/mms.12130
Cetaceans	Atlantic spotted dolphin	Stenella frontalis	30	216	162	https://doi.org/10.1111/j.1748-7692.1997.tb00085.x https://doi.org/10.1139/Z10-111
Cetaceans	Common bottlenose dolphin	Tursiops truncatus	38.4	138	108	https://onlinelibrary.wiley.com/doi/pdf/10.1111/mms.12733 https://doi.org/10.3354/ab00732
Cetaceans	Indo-Pacific bottlenose dolphin	Tursiops aduncus	48	162	86.04	https://www.pnas.org/doi/pdf/10.1073/pnas.2305948121 https://doi.org/10.1644/13-MAMM-A-007.1 https://doi.org/10.1111/mms.12509
Cetaceans	Long-finned pilot whale	Globicephala melas	24	162	80.4	https://doi.org/10.1093/jmammal/gyac085
Cetaceans	Killer whale	Orcinus orca	36	144	80.4	https://www.noaa.gov/sites/default/files/legacy/document/2020/Oct/07354626357.pdf https://doi.org/10.3354/meps07747
Cetaceans	Beluga	Delphinapterus leucas	24	105	69	http://dx.doi.org/10.1093/jmammal/gyv046 https://doi.org/10.47536/jcrm.v13i1.550
Cetaceans	Narwhal	Monodon monoceros	48	192	102	http://dx.doi.org/10.1093/jmammal/gyv110 https://doi.org/10.3354/meps13738
Cetaceans	Blainville’s beaked whale	Mesoplodon densirostris	30	?	?	https://link.springer.com/chapter/10.1007/978-3-030-16663-2_14
Cetaceans	Cuvier’s beaked whale	Ziphius cavirostris	?	?	?
Cetaceans	Sperm whale	Physeter macrocephalus	7	196	142.5	https://www.icrwhale.org/pdf/SC0191-35.pdf https://doi.org/10.1017/S0952836904005096 https://doi.org/10.3390/ani13010079
Cetaceans	Humpback whale	Megaptera novaeangliae	12	120	72	http://dx.doi.org/10.1071/MF9580001 https://doi.org/10.1007/s00265-013-1576-8 https://doi.org/10.1139/z92-202
Cetaceans	Right whale	Eubalaena glacialis	12.5	180	96	https://doi.org/10.1111/j.1748-7692.1995.tb00293.x https://doi.org/10.1111/j.1365-294X.2007.03570.x
Cetaceans	Bowhead whale	Balaena mysticetus	12	300	300	https://doi.org/10.1007/978-3-031-35651-3_22
Cetaceans	Fin whale	Balaenoptera physalus	7	78	90	https://doi.org/10.1007/978-3-031-35651-3_22 https://doi.org/10.1016/B978-0-12-373553-9.00102-4
Cetaceans	Sei whale	Balaenoptera borealis	7	103.2	78	https://doi.org/10.1007/978-3-031-35651-3_22 https://doi.org/10.2989/025776102784528510
Cetaceans	Minke whale	Balaenoptera acutorostrata	5	96	81.6	https://doi.org/10.1080/003648202753631686 https://www.icrwhale.org/pdf/TEREP00755-63.pdf
Pinnipeds	Harbour seal	Phoca vitulina	0.803333	51.12	38.4	http://dx.doi.org/10.1139/z93-194 https://doi.org/10.1002/aqc.3104
Pinnipeds	Northern elephant seal	Mirounga angustirostris	1	60	36	https://doi.org/10.1007/BF00303199 http://ark.cdlib.org/ark:/13030/ft7b69p131/
Pinnipeds	Grey seal	Halichoerus grypus	0.5	67.2	66	https://doi.org/10.1086/316708 https://doi.org/10.1139/f95-864
Pinnipeds	Weddell seal	Leptonychotes weddellii	42	84	84	https://doi.org/10.1111/j.1600-0706.2009.18098.x https://doi.org/10.1139/Z92-102
Pinnipeds	Bearded seal	Erignathus barbatus	0.8	72	60	https://doi.org/10.1007/s003000050350 https://doi.org/10.1007/s003000000121
Pinnipeds	California sea lion	Zalophus californianus	11	144	48	https://doi.org/10.1111/mms.12427 http://dx.doi.org/10.7289/V5/TM-AFSC-312 https://doi.org/10.1002/1098-2361(2000)19:2%3C143::AID-ZOO5%3E3.0.CO;2-O
Pinnipeds	Northern fur seal	Callorhinus ursinus	13	72	48	https://doi.org/10.1111/j.1748-7692.2006.00043.x https://api.semanticscholar.org/CorpusID:131256192 https://doi.org/10.1111/j.1748-7692.1990.tb00242.x
Pinnipeds	Walrus	Odobenus rosmarus	?	130.8	73.2	https://doi.org/10.1017/S0952836901001236 https://doi.org/10.1111/j.1748-7692.2003.tb01132.x
	have readily accesible brain data
